# Supplementary material for: Induced sensorimotor cortex plasticity remediates chronic treatment-resistant visual neglect
Source: eLife. 2017 Sep 12;6:e26602. doi: 10.7554/eLife.26602 (PMC5595432; doi:10.7554/eLife.26602)
Supplement: Figure 4—source data 1. — Table shows data from Experiment 7: estimated metabolite concentrations for GABA and Glutamate, as ratios of total creatine (Cr), as analysed by LC Model, with their associated uncertainty estimates (CRLB, cramer-rao lower bound scores), and spectral quality measures of signal-to-noise ratio and linewidth for each scan, together with estimates of grey matter, white matter and cerebrospinal fluid in each measurement voxel, and partial volume-corrected metabolite estimates. The change (post-pre tDCS) in partial volume-corrected metabolite estimates was used to test for inter-individual correlation with tDCS-induced change (anodal-sham) in percent AE retention. [file elife-26602-fig4-data1.xlsx]

## Sheet: MRS_data
M1						Magnetic Resonance Spectroscopy Data
Pre-tDCS
			Metabolite estimates (LC Model)				Voxel composition			Partial volume corrected metabolites
Participant	SNR	Linewdith (Hz)	GABA:Cr	CRLB (%)	Glu:Cr	CRLB (%)	Grey matter	White matter	CSF	GABA:Cr	Glu:Cr
1	48	3.45072	0.228	13	0.878	5	0.269224	0.669465	0.06131	0.65184	2.51016
2	84	3.94368	0.184	16	0.877	4	0.250431	0.695517	0.054052	0.554914	2.64489
3	75	3.94368	0.147	22	0.849	5	0.170399	0.782433	0.047168	0.582582	3.36471
4	97	3.94368	0.248	13	0.907	5	0.238133	0.727566	0.034301	0.785303	2.87205
5	85	3.45072	0.233	12	0.852	4	0.314238	0.586887	0.098875	0.585924	2.14252
6	90	3.45072	0.208	14	0.887	4	0.330025	0.626354	0.043621	0.527836	2.25091
7	101	2.95776	0.184	14	0.937	4	0.318669	0.588405	0.092926	0.460633	2.34572
8	77	3.45072	0.143	19	0.744	5	0.232934	0.720438	0.046628	0.455367	2.36918
9	75	3.45072	0.251	14	0.864	5	0.278032	0.655936	0.066033	0.700123	2.40999
10	68	4.9296	0.234	14	0.811	5	0.225057	0.720746	0.054197	0.758368	2.62836
M1
Post-tDCS			Metabolite estimates (LC Model)				Voxel composition			Tissue fraction corrected metabolites
Participant	SNR	Linewdith (Hz)	GABA:Cr	CRLB (%)	Glu:Cr	CRLB (%)	Grey matter	White matter	CSF	GABA:Cr	Glu:Cr
1	73	3.45072	0.195	16	0.878	5	0.247505	0.698398	0.054097	0.592706	2.6687
2	82	2.95776	0.169	18	0.864	5	0.223473	0.733943	0.042584	0.5553	2.83893
3	88	2.95776	0.135	21	0.812	5	0.197022	0.750025	0.052952	0.480163	2.88809
4	95	3.45072	0.282	11	0.938	5	0.249737	0.723433	0.02683	0.869607	2.89252
5	90	2.95776	0.211	14	0.841	5	0.372913	0.508633	0.118453	0.469196	1.87011
6	88	3.45072	0.185	16	0.882	4	0.314591	0.649686	0.035723	0.48692	2.32142
7	99	3.45072	0.17	15	0.887	4	0.310699	0.608041	0.08126	0.436307	2.2765
8	81	3.45072	0.201	15	0.718	5	0.206525	0.75454	0.038935	0.699386	2.4983
9	68	4.9296	0.315	14	0.86	5	0.354997	0.529615	0.109694	0.724518	1.97805
10	70	4.9296	0.171	19	0.852	3	0.215182	0.74078	0.044038	0.576018	2.86999
Occipital cortex
Pre-tDCS			Metabolite estimates (LC Model)				Voxel composition			Tissue fraction corrected metabolites
Participant	SNR	Linewdith (Hz)	GABA:Cr	CRLB (%)	Glu:Cr	CRLB (%)	Grey matter	White matter	CSF	GABA:Cr	Glu:Cr
1	93	4.43664	0.214	15	0.963	4	0.517973	0.36919	0.112837	0.386523	1.73935
2	85	3.94368	0.199	16	1.024	4	0.573747	0.342375	0.083878	0.341734	1.75847
3	104	4.43664	0.19	16	0.913	4	0.504946	0.385613	0.102512	0.349826	1.68101
4	84	4.9296	0.267	12	0.961	4	0.566189	0.268353	0.165458	0.436043	1.56943
5	103	3.45072	0.179	16	1.043	5	0.605079	0.325809	0.069112	0.298774	1.7409
6	80	6.7782	0.283	16	0.954	5	0.588048	0.298231	0.11372	0.467218	1.575
7	80	2.95776	0.218	15	0.926	5	0.494574	0.410582	0.094844	0.411407	1.74754
8	98	3.94368	0.192	14	0.833	5	0.525407	0.361622	0.112971	0.343411	1.4899
9	115	3.45072	0.142	15	0.901	3	0.518387	0.368367	0.113245	0.256264	1.62601
10	100	6.7782	0.234	15	0.892	4	0.553593	0.338252	0.108155	0.405069	1.54411
Occipital cortex
Post-tDCS			Metabolite estimates (LC Model)				Voxel composition			Tissue fraction corrected metabolites
Participant	SNR	Linewdith (Hz)	GABA:Cr	CRLB (%)	Glu:Cr	CRLB (%)	Grey matter	White matter	CSF	GABA:Cr	Glu:Cr
1	86	4.9296	0.164	19	0.933	4	0.503309	0.381167	0.115524	0.301409	1.71472
2	85	3.94368	0.185	17	0.97	4	0.570016	0.354216	0.075767	0.321022	1.68319
3	95	3.94368	0.184	17	0.886	4	0.508365	0.394351	0.097284	0.340335	1.63878
4	88	4.43664	0.229	13	0.984	4	0.572604	0.246155	0.181241	0.366536	1.57498
5	91	4.43664	0.159	19	1.111	4	0.609389	0.311693	0.078917	0.262144	1.83171
6	85	4.9296	0.261	14	1.02	4	0.597857	0.295496	0.106647	0.427859	1.67209
7	72	3.94368	0.205	15	0.937	4	0.48737	0.432754	0.079876	0.394813	1.80458
8	107	3.94368	0.182	13	0.902	4	0.525407	0.361622	0.112971	0.325525	1.61332
9	118	3.45072	0.132	17	0.854	5	0.518967	0.384068	0.096964	0.240833	1.55811
10	109	4.9296	0.173	16	0.925	4	0.565735	0.320695	0.11357	0.293755	1.57066
