# Supplementary material for: Induced sensorimotor cortex plasticity remediates chronic treatment-resistant visual neglect
Source: eLife. 2017 Sep 12;6:e26602. doi: 10.7554/eLife.26602 (PMC5595432; doi:10.7554/eLife.26602)
Supplement: Figure 7—source data 1. — Table shows percent correct scores for each patient on the subtests of the neglect batteries at each timepoint and experimental phase. The higher the score, the more leftward the performance. For Patient 1 Phase B, the two Anodal pre-test sessions (asterisked) also served as late post-test sessions for the sham phase. For Patient 1 Phase A the seven underlined datapoints were missing and have been replaced by the average of the two nearest timepoints for the same experimental phase (eg: for Anodal pre −13 days, the average of Anodal pre −6 and −4 was used). [file elife-26602-fig7-data1.xlsx]

## Sheet: TableS2
Patient 1: Phase A						Neglect test battery
tDCS	Stage	Time	Line bisection	Star cancellation	Object cancellation	Object cancellation	Ota test	Copy drawing	MEAN	SD
					(dense array)	(sparse array)
Anodal	Pre	-13 days	87.7	23.2143	38.8889	44.4444	36.25	40	45.0829	22.0775
Anodal	Pre	-6 days	97	19.6429	22.2222	33.3333	30	40	40.3664	28.7162
Anodal	Pre	-4 days	59.6	26.7857	44.4444	44.4444	42.5	40	42.9624	10.506
Anodal	Pre	Day 0	86	19.6429	33.3333	33.3333	26.6667	50	41.496	24.0152
Anodal	Post	+1 day	93.3	14.2857	27.7778	27.7778	38.3333	50	41.9124	27.8629
Anodal	Post	+ 8 days	73.2	46.4286	50	55.5556	48.3333	50	53.9196	9.9243
Anodal	Post	+ 11 days	70.3	44.6429	55.5556	55.5556	70	40	56.009	12.5369
Anodal	Post	+ 15 days	84.8	51.7857	77.7778	55.5556	42.5	50	60.4032	16.8736
Anodal	Post	+ 21 days	96.2	55.3571	88.8889	88.8889	52.5	60	73.6392	19.7039
Sham	Pre	-12 days	68.6	60.7143	94.4444	66.6667	46.6667	70	67.8487	15.5788
Sham	Pre	-5 days	81.9	35.7143	88.8889	77.7778	57.5	90	71.9635	21.2956
Sham	Pre	-2 days	88	73.2143	66.6667	55.5556	50.8333	50	64.045	14.8907
Sham	Pre	Day 0	88.8	62.5	94.4444	50	62.5	50	68.0407	19.1856
Sham	Post	+1 day	74.2	75	61.1111	63.8889	68.3333	70	68.7556	5.52239
Sham	Post	+ 8 days	83.4	67.8571	77.7778	44.4444	46.6667	50	61.691	16.8994
Sham	Post	+ 12 days	74	37.5	94.4444	83.3333	85.8333	40	69.1852	24.4715
Sham	Post	+ 15 days	77.8	55.3571	94.4444	83.3333	69.1667	20	66.6836	26.4018
Sham	Post	+ 22 days	76.6	48.2143	77.7778	66.6667	82.5	50	66.9598	14.7687
Patient 1: Phase B						Neglect test battery
tDCS	Stage	Time	Letter cancellation	Bells test	Search	Search	Balloons: popout	Balloons: serial	Copy drawing	Colouring	Reading	Filling a form	MEAN	SD
					(sparse array)	(dense array)
Sham	Pre	-6 days	22	42.8571	38.8889	20.3125	72.7273	22.7273	50	30	87.0748	57.1429	44.3731	22.6301
Sham	Pre	-3 days	30	34.2857	50	40.625	90.9091	40.9091	40	40	94.2197	68.5714	52.952	23.3432
Sham	Post	+1 day	30	37.1429	44.4444	36.4583	77.2727	50	70	20	95.5882	71.4286	53.2335	24.1667
Sham	Post	+4 days	24	48.5714	55.5556	27.6042	86.3636	31.8182	40	30	95.9538	45.7143	48.5581	24.6592
Sham	Post	+8 days	36	65.7143	61.1111	26.0417	81.8182	22.7273	40	20	88.9535	48.5714	49.0937	24.5126
*Anodal	Pre	-5 days	34	57.1429	55.5556	29.6875	95.4545	40.9091	40	10	93.1973	60	51.5947	26.9564
*Anodal	Pre	-3 days	34	51.4286	61.1111	22.3958	90.9091	18.1818	40	40	93.6416	45.7143	49.7382	25.7158
Anodal	Post	+1 day	46	82.8571	66.6667	71.3542	95.4545	59.0909	80	40	98.5294	62.8571	70.281	19.3946
Anodal	Post	+4 days	46	82.8571	83.3333	50.5208	100	59.0909	60	20	98.8439	65.7143	66.636	25.0659
Anodal	Post	+8 days	54	74.2857	72.2222	58.3333	95.4545	45.4545	50	40	90.6977	60	64.0448	18.6773
Anodal	Post	+ 16 days	56	60	88.8889	80.7292	100	68.1818	90	60	96.5986	60	76.0399	17.0421
Anodal	Post	+46 days	74	88.5714	94.4444	56.25	100	77.2727	95	30	92.6174	48.5714	75.6727	23.5096
Patient 2: Phase B						Neglect test battery
tDCS	Stage	Time	Letter cancellation	Bells test	Search	Search	Balloons: popout	Balloons: serial	Copy drawing	Reading	MEAN	SD
					(sparse array)	(dense array)
Sham	Pre	-10 days	100	94.2857	100	96.875	100	95.4545	80	98.7342	85.0388	32.5003
Sham	Pre	-5 days
Sham	Post	+1 day	94	82.8571	77.7778	88.5417	100	90.9091	70	85.7988	87.4475	9.54849
Sham	Post	+4 days	98	94.2857	88.8889	83.8542	63.6364	54.5455	80	94.7368	82.3116	14.6411
Sham	Post	+9 days	92	85.7143	72.2222	73.9583	86.3636	36.3636	90	97.8261	77.7958	18.6963
Sham	Post	+16 days	100	94.2857	100	95.8333	100	81.8182	90	91.7722	95.1741	6.58451
Sham	Post	+23 days	100	88.5714	94.4444	96.875	100	86.3636	60	99.3671	90.7834	12.5824
Anodal	Pre	-10 days	78	45.7143	66.6667	42.1875	59.0909	22.7273	70	79.7468	58.2371	18.513
Anodal	Pre	-5 days	64	60	33.3333	36.4583	72.7273	13.6364	50	98.0861	57.4237	27.157
Anodal	Post	+1 day	90	80	94.4444	81.7708	95.4545	86.3636	90	98.8166	89.8087	6.22385
Anodal	Post	+4 days	92	74.2857	100	97.9167	100	72.7273	50	99.5215	85.4787	17.2107
Anodal	Post	+9 days	100	88.5714	88.8889	70.3125	100	86.3636	70	96.1957	88.2909	11.3719
Anodal	Post	+16 days	96	65.7143	100	92.1875	100	77.2727	50	89.8734	84.7196	17.1161
Anodal	Post	+23 days	96	88.5714	94.4444	96.3542	100	100	80	99.4083	94.3404	6.47589
Patient 3: Phase B						Neglect test battery
tDCS	Stage	Time	Letter cancellation	Bells test	Search	Search	Balloons: popout	Balloons: serial	Copy drawing	Colouring	Reading	Filling a form	MEAN	SD
Sham	Pre	-6 days	50	20	44.4444	42.1875	18.1818	9.09091	40	20	79.1946	41.6667	36.4766	20.4689
Sham	Pre	-3 days	98	71.4286	33.3333	60.4167	45.4545	13.6364	30	30	78.4884	42.8571	50.3615	26.1486
Sham	Post	+24 hrs	86	37.1429	66.6667	43.2292	27.2727	13.6364	30	30	74.8538	31.4286	44.023	23.6388
Sham	Post	+4 days	98	68.5714	38.8889	43.75	22.7273	13.6364	20	20	88.9535	25.7143	44.0242	30.6006
Sham	Post	+8 days	90	71.4286	38.8889	33.8542	9.09091	31.8182	50	20	76.1628	28.5714	44.9815	26.3297
Sham	Post	+15 days	92	17.1429	22.2222	21.3542	22.7273	13.6364	40	30	81.2081	51.4286	39.172	27.4983
Sham	Post	+27 days	80	22.8571	33.3333	34.8958	45.4545	31.8182	30	20	77.1812	28.5714	40.4112	21.2719
Anodal	Pre	-5 days	88	28.5714	33.3333	28.125	22.7273	9.09091	40	30	79.1946	40	39.9043	24.7429
Anodal	Pre	-3 days	92	54.2857	50	32.8125	31.8182	22.7273	40	30	83.1395	57.1429	49.3926	23.0885
Anodal	Post	+24 hrs	88	62.8571	44.4444	81.7708	27.2727	27.2727	40	30	77.7778	37.1429	51.6539	23.7865
Anodal	Post	+4 days	96	71.4286	61.1111	79.1667	36.3636	40.9091	40	20	83.1395	28.5714	55.669	25.9357
Anodal	Post	+8 days	86	65.7143	22.2222	41.1458	22.7273	18.1818	40	30	63.9535	45.7143	43.5659	22.2317
Anodal	Post	+15 days	88	37.1429	44.4444	45.3125	36.3636	13.6364	50	80	84.5638	34.2857	51.3749	24.7051
Anodal	Post	+21 days	84	65.7143	44.4444	65.625	18.1818	13.6364	40	50	79.8658	74.2857	53.5753	24.6455
