# Supplementary material for: Induced sensorimotor cortex plasticity remediates chronic treatment-resistant visual neglect
Source: eLife. 2017 Sep 12;6:e26602. doi: 10.7554/eLife.26602 (PMC5595432; doi:10.7554/eLife.26602)
Supplement: Supplementary file 1. — A > S refers to the predicted greater effect of M1 anodal tDCS (A) compared to sham (S). Each row describes the relevant figure, sample, 1-tailed hypothesis, statistical significance level, result (F, t, p) and effect size in both raw measurement units (mean difference, standard error of the mean, SEM, Spearman's r) and standardized units (partial eta squared η2p, Cohen's d), alongside published benchmark interpretations of the magnitude (Sawilowsky, 2009) and practical significance (Wolf, 1986) of Cohen's d effect sizes. [file elife-26602-supp1.xlsx]

## Sheet: Sheet1
Analysis	Figure	Sample	1-tail hypothesis	Significance level	Factor	F	p value	η2p	t	p value	mean difference	SEM	Cohen's d	d effect size rules of thumb
														magnitude	import
1	2a	N=9 healthy volunteers	A<S washout	0.05, 1-tail	tDCS	9.054	*p=.008	0.531	-	-	1.259	0.418	0.944	large	practically significant
2	2a	N=9 healthy volunteers	A>S retention	0.05, 1-tail	tDCS	4.941	*p=.034	0.452	-2.258	*p=.032	-0.969	0.429	0.911	large	practically significant
3	3	N=10 healthy volunteers	A>S retention	0.05, 1-tail	tDCS	15.857	*p=.002	0.665	-	-	1.03	0.245	1.263	very large	practically significant
4	S3	N=10 healthy volunteers	A>S retention	0.05, 1-tail	tDCS	-	-	-	1.737	*p=.05	20.01	46.07	0.575	medium	practically significant
5	4	N=10 healthy volunteers	Correlated GABA x AE retention changes	0.05, 1-tail	tDCS	(Spearman's r = -.83)	*p<.001	-	-	-	-	-	(Spearman's r = -.83)	-	-
6	6	Patient 1 (S-S-A-S)	A>S retention	0.05, 1-tail	tDCS	29.507	*p<.001	0.663	-	-	17.311	3.186	1.663	very large	therapeutically significant
7	7C	N=3 patients	A>S neglect improvement	0.05, 1-tail	tDCS	7.648	*p=.005	0.227	-	-	-20.99	4.458	0.899	large	therapeutically significant
8	7	Patient 1 (A-S-S-A)	A>S neglect improvement	0.05, 1-tail	tDCS	29.507	*p<.001	0.663	-	-	17.311	3.186	1.663	very large	therapeutically significant
9	7A	Patient 1 (Phase A)	A>S neglect improvement	0.05, 1-tail	tDCS	10.801	*p=.011	0.684	-	-	-16.019	4.874	1.52	very large	therapeutically significant
10	7B	Patient 1 (Phase B)	A>S neglect improvement	0.05, 1-tail	tDCS	17.226	*p<.001	0.657	-	-	-18.085	4.357	1.697	very large	therapeutically significant
11	7A	Patient 1 (Phase A: anodal)	Post>Pre neglect score	0.05, 1-tail	Time	5.632	*p< .001	0.53	-4.054	*p=.01	-14.699	3.62	0.578	medium	therapeutically significant
12	7A	Patient 1 (Phase A: sham)	Post>Pre neglect score	0.05, 1-tail	Time	0.205	p=.956, 2-tail	0.039	-	-	-	-	-	-	-
13	7B	Patient 1 (Phase B: anodal)	Post>Pre neglect score	0.05, 1-tail	Time	7.368	*p<.001	0.45	-4.928	*p<.001	-19.89	4.03	0.773	large	therapeutically significant
14	7B	Patient 1 (Phase B: sham)	Post>Pre neglect score	0.05, 1-tail	Time	0.423	p=.72, 2-tail	0.045	-	-	-	-	-	-	-
15	7 - Fig. supplement 1A	Patient 2	A>S neglect improvement	0.05, 1-tail	tDCS	18.557	*p=.002	0.726	-	-	-41.591	9.655	0.714	large	therapeutically significant
16	7 - Fig. supplement 1A	Patient 2 (anodal)	Post>Pre neglect score	0.05, 1-tail	Time	11.096	*p<.001	0.613	-	-	-32.463	7.182	1.836	very large	therapeutically significant
17	7 - Fig. supplement 1A	Patient 2 (sham)	Post>Pre neglect score	0.05, 1-tail	Time	2.871	p=.077, 2-tail	0.291	-	-	-	-	-	-	-
18	7 - Fig. supplement 1B	Patient 3	A>S neglect improvement	0.05, 1-tail	tDCS	1.784	p=.107	0.165	-	-	7.416	5.55	0.434	medium	therapeutically significant
19	7 - Fig. supplement 1B	Patient 3 (sham)	Post>Pre neglect score	0.05, 1-tail	Time	0.358	p=.874, 2-tail	0.038	-	-	-	-	-	-	-
20	7 - Fig. supplement 1B	Patient 3 (anodal)	Post>Pre neglect score	0.05, 1-tail	Time	1.365	p=.122	0.132	1.781	*p=0.05	6.519	3.66	0.286	small	educationally significant
Note: for analysis 16 the 2-tailed F test result reflects worse neglect performance after versus before PA
