# Supplementary material for: Induced sensorimotor cortex plasticity remediates chronic treatment-resistant visual neglect
Source: eLife. 2017 Sep 12;6:e26602. doi: 10.7554/eLife.26602 (PMC5595432; doi:10.7554/eLife.26602)
Supplement: Supplementary file 2. — Patients 1 and 2 performed the task with the right arm once each in the days before and after PA was combined with M1 anodal or sham tDCS. Patient 3 underwent the anodal condition only, but with both the non-paretic (right) arm and the recovered paretic (left) arm. Table lists individual trial data plus means and standard deviation for all three patients. Accuracy data show the number of trials of the total (11) that were correct, were missed (no response to the 'go' cue), were too slow (outliers = RT and/or MT ± 2 SD of the patient's mean for that condition), or in which the patient subsequently placed the ball in the wrong basket (i.e. the left following a right pre-cue, and vice versa). Only the centre-out phase of the reach was analysed. PA combined with anodal tDCS (compared to sham) speeded centre-out reach movement time, regardless of whether the central pre-cue instructed a subsequent leftward or rightward movement after grasping the ball. Kinematic parameters characterize both the transport component [Reaction time (RT), Movement Time (MT), Peak Velocity (PV), Time to Peak Velocity (TPV), Maximal Height of Wrist and Elbow (MHW, MHE)] and the grasp component [Maximum Grip Aperture (MGA), Time of Grip Aperture Onset (TGA), Time of Maximum Grip Aperture (TMGA)] of the centre-out reaching movement required to grasp the tennis ball. [file elife-26602-supp2.xls]

## Sheet: Table 1
Patient 1	Ipsilateral (right) arm
						TRANSPORT COMPONENT					GRASP COMPONENT				ACCURACY INFORMATION
Session order	Session type	Date	Target hemifield	Trial Type	RT (ms)	MT (ms)	PV (mm/s)	TPV (ms)	MHE (mm)	MHW (mm)	MGA (mm)	TGA (ms)	TMGA (ms)
					Mean	Mean	Mean	Mean	Mean	Mean	Mean	Mean	Mean
1	1st Pre Sham	2nd Sept	Left	5 days pre Sham	1100	2280	355.834	1240	96.2092	97.5211	121.366	240	1900
					1800	1680	376.103	580	109.446	99.5538	116.917	120	1280
					1020	2100	348.678	840	100.397	103.469	128.028	340	1340
					2120	2240	346.877	1080	107.698	115.882	114.751	300	1460
					1640	2100	309.581	1320	104.66	115.634	121.507	140	1640
					1840	2160	414.92	600	100.401	120.217	123.929	280	1480
					2380	1980	286.955	1360	104.889	108.476	127.391	300	1400
					3280	2040	339.288	1320	101.805	111.457	122.094	20	1360
					3060	2360	334.765	1520	96.5263	103.044	120.831	380	1980	Correct	Miss	Errors	Outliers
				Mean	2026.67	2104.44	345.889	1095.56	102.448	108.362	121.868	235.556	1537.78	9 of 11	0	0	2
				SD	781.025	199.193	36.6478	344.351	4.61236	7.95995	4.32117	117.804	250.688
2	1st Post Sham	10th Sept	Left	2 days post Sham	2680	1960	310.411	360	87.1012	125.233	116.682	180	1620
					1460	2360	281.044	1220	83.3114	121.298	115.741	340	2000
					1880	2800	213.766	1460	74.0422	109.513	114.45	300	2580
					2020	2660	307.999	1320	55.5925	102.058	109.977	440	1800
					1380	2140	292.53	1240	76.6024	118.789	106.258	480	1820
					1060	2660	286.225	1040	86.1781	120.231	112.394	240	1900
					1220	2220	294.917	1280	77.9941	98.8444	110.655	160	1760
					2060	3040	339.932	1240	85.8034	94.0842	105.483	400	2660
					1120	3360	225.102	1880	75.4305	113.228	114.914	300	2860
					1760	2880	259.769	1500	86.0771	117.373	119.81	540	1960
					1020	3260	232.375	1400	83.3824	107.24	109.289	320	2360	Correct	Miss	Errors	Outliers
				Mean	1605.45	2667.27	276.734	1267.27	79.2287	111.626	112.332	336.364	2120	11 of 11	0	0	0
				SD	522.386	458.892	39.5989	369.57	9.18007	10.129	4.46148	120.272	420.571
3	2nd Pre Anodal	24th Sept	Left	4 days pre Anodal	2760	3040	217.618	1820	74.0898	130.483	112.683	700	2460
					1940	3140	273.809	740	74.8912	151.978	111.518	860	2720
					1460	2420	289.491	1540	74.6339	120.418	104.298	460	2060
					2060	3120	252.069	600	66.3537	123.421	103.754	700	2460
					960	2960	268.465	700	76.2868	136.608	108.152	640	2600
					1020	3000	281.728	1400	67.468	111.085	114.828	560	2160
					1200	2880	277.365	1860	71.4657	115.216	115.21	360	1800
					940	3440	228.649	1720	77.7823	103.033	110.897	360	2920
					1040	2460	283.578	1400	75.356	123.362	118.389	900	1920
					940	2660	296.166	1360	73.0497	122.962	107.086	620	1900	Correct	Miss	Errors	Outliers
				Mean	1432	2912	266.894	1314	73.1377	123.857	110.682	616	2300	10 of 11	0	0	1
				SD	623.695	318.217	26.1118	471.786	3.70586	13.6698	4.82962	186.619	384.939
4	2nd Post Anodal	30th Sept	Left	2 days post Anodal	1780	2480	270.144	1420	92.5627	129.213	110.062	280	1980
					1720	2700	363.324	1220	97.0995	124.721	109.097	60	2020
					2420	2780	253.258	1640	83.6211	118.097	108.914	300	2500
					1280	2720	290.362	1760	89.0077	122.593	107.79	300	2500
					1380	2180	283.743	960	81.8144	104.147	104.39	160	1800
					2900	2120	316.511	1060	90.5347	112.646	110.989	100	1740
					1040	2480	316.95	1500	82.1972	129.494	109.398	120	2140
					1160	2400	311.674	1280	84.9635	126.853	102.691	200	2240
					1280	3080	223.91	1820	75.1783	118.211	107.544	340	3100	Correct	Miss	Errors	Outliers
				Mean	1662.22	2548.89	292.208	1406.67	86.331	120.664	107.875	206.667	2224.44	9 of 11	0	1	1
				SD	625.975	303.992	40.9006	301.993	6.62115	8.3611	2.70419	101.98	424.591
1	1st Pre Sham	2nd Sept	Right	5 days pre Sham	1040	1460	546.072	600	109.417	118.4	115.909	320	1140
				(11/11 trials)	1860	2160	428.734	1160	106.967	119.091	120.947	120	1540
					2700	1580	420.968	480	108.3	114.594	120.238	260	1240
					1780	1580	451.36	820	101.052	111.208	117.658	240	1200
					1940	1540	520.68	840	108.207	119.474	114.029	260	1280
					2200	2140	310.975	900	100.574	116.146	127.369	200	1320
					3400	2420	281.276	1180	108.129	122.492	125.756	180	1600
					2660	1880	391.16	1140	106.977	114.206	123.628	0	1480
					1820	1500	517.672	700	101.721	108.267	130.061	200	980
					4340	1420	676.984	760	98.1095	85.1766	120.11	260	1040
					1660	2000	412.591	1260	102.849	108.617	129.05	380	1600	Correct	Miss	Errors	Outliers
				Mean	2309.09	1789.09	450.77	894.545	104.755	112.516	122.25	220	1310.91	11 of 11	0	0	0
				SD	921.493	344.832	111.479	258.626	3.9449	10.1418	5.35581	100.797	218.79
2	1st Post Sham	10th Sept	Right	2 days post Sham	1540	2260	419.274	460	92.698	123.429	118.452	480	1700
					1500	2640	305.673	1420	55.561	105.714	113.781	520	2420
					1580	2720	294.283	1240	71.786	110.025	105.544	460	2180
					780	2640	318.059	1300	80.4454	111.222	107.889	520	2480
					1540	2100	309.727	900	73.5367	105.231	106.871	300	1760
					2100	3140	247.511	1620	84.7411	113.374	110.548	160	2380
					2440	2980	244.97	1300	86.3863	125.991	112.768	740	2220
					1540	2900	239.151	1820	87.1505	109.658	118.617	180	2200
					1280	3080	246.368	940	93.2931	120.111	108.585	360	2260	Correct	Miss	Errors	Outliers
				Mean	1588.89	2717.78	291.668	1222.22	80.622	113.862	111.451	413.333	2177.78	10 of 11	0	0	1
				SD	467.773	356.152	57.4994	407.976	12.0185	7.56799	4.81056	183.848	274.489
3	2nd Pre Anodal	24th Sept	Right	4 days pre Anodal	1560	2980	250.205	1560	86.2801	122.128	121.186	240	2340
					2220	2960	234.827	1480	77.0844	127.28	113.485	1180	2540
					2180	3040	271.28	1880	78.1582	131.091	106.908	620	2760
					1180	2800	229.881	1840	74.6749	118.79	109.241	740	2340
					1360	2940	288.619	1260	62.3631	146.513	115.655	1160	2320
					1140	2900	387.36	920	72.4686	134.335	114.514	380	2760
					920	2980	308.465	920	66.1981	166.872	128	900	2160
					2740	3200	304.628	2160	75.9996	129.752	123.178	1260	2480
					920	2320	315.444	1100	80.793	130.549	109.293	160	1800
					780	2360	317.591	1000	79.8597	128.577	112.647	400	1640	Correct	Miss	Errors	Outliers
				Mean	1500	2848	290.83	1412	75.388	133.589	115.411	704	2314	10 of 11	0	0	1
				SD	663.727	286.465	47.1758	442.538	7.00721	13.8277	6.76731	408.118	368.185
4	2nd Post Anodal	30th Sept	Right	2 days post Anodal	1040	1860	336.884	1120	96.2194	112.712	116.573	220	1620
					920	2160	321.558	1240	94.3999	133.454	121.24	300	1780
					2320	2080	374.216	860	85.5215	120.225	102.968	180	1920
					2060	2180	332.126	1080	92.6367	113.934	107.303	140	2060
					1040	2260	286.443	1400	86.6818	114.577	107.27	280	2140
					1020	2920	294.894	1900	73.3093	116.564	104.623	240	2660
					1700	1940	299.072	1220	91.7798	109.26	104.835	300	1820
					2040	2200	392.905	1280	88.8835	104.252	108.182	160	2000
					1260	3140	248.095	1760	79.5927	122.35	107.467	60	2820
					1200	2760	285.675	1660	80.0603	102.368	106.308	80	2400
					1220	2220	300.198	1000	89.9042	116.007	103.188	300	2060	Correct	Miss	Errors	Outliers
				Mean	1438.18	2338.18	315.642	1320	87.1808	115.064	108.178	205.455	2116.36	11 of 11	0	0	0
				SD	499.156	413.42	41.7315	328.877	7.06221	8.6014	5.67943	88.1321	371.141
Patient 2	Ipsilateral (right) arm
						TRANSPORT COMPONENT					GRASP COMPONENT
Session order	Session type	Date	Target hemifield	Trial Type	RT (ms)	MT (ms)	PV (mm/s)	TPV (ms)	MHE (mm)	MHW (mm)	MGA (mm)	TGA (ms)	TMGA (ms)
					Mean	Mean	Mean	Mean	Mean	Mean	Mean	Mean	Mean
1	1st Pre Sham	20th Oct	Left	1 day pre Sham	460	1120	843.683	440	64.6669	124.211	107.765	460	760
					400	840	1303.87	160	73.0475	120.911	100.145	140	480
					740	840	1028.69	220	63.5753	130.939	109.581	360	580
					600	960	1158.82	240	67.0897	121.071	106.3	320	560
					620	760	1072.86	260	70.5744	109.682	108.558	140	500
					560	760	1013.31	280	50.2383	114.51	93.8148	300	560
					340	920	849.704	280	59.9457	109.362	100.72	200	560
					660	1120	940.015	300	67.0701	126.762	87.5315	300	540
					440	1000	1163.84	280	65.3698	117.325	94.6072	320	540
					320	740	817.736	320	64.3939	108.038	100.759	260	620
					2160	900	978.067	320	87.4588	133.261	97.0237	80	620	Correct	Miss	Errors	Outliers
				Mean	663.636	905.455	1015.51	281.818	66.6755	119.643	100.619	261.818	574.545	11 of 11	0	0	0
				SD	514.34	135.082	152.443	70.1168	9.07803	8.71531	7.02553	111.877	74.8817
2	1st Post Sham	23rd Oct	Left	2 days post Sham	620	600	1149.65	280	74.5331	114.912	78.8624	180	400
					640	980	1016.09	320	84.1309	133.509	88.1711	240	920
					540	740	1208.58	300	83.2321	141.529	87.7134	200	480
					640	780	1111.4	260	80.0827	130.399	90.1563	360	780
					540	760	1034.45	280	86.928	121.015	89.6244	260	740
					1020	920	887.215	300	90.8942	125.875	80.8784	340	900
					920	900	970.281	260	88.161	120.508	88.9184	320	580
					820	740	1006.75	280	93.1786	132.62	81.1712	200	560
					760	660	964.501	260	82.5363	116.794	84.9959	240	560
					1040	880	1081.91	240	81.6426	114.018	92.0223	240	520	Correct	Miss	Errors	Outliers
				Mean	754	796	1043.08	278	84.532	125.118	86.2514	258	644	10 of 11	1	0	0
				SD	188.574	121.033	95.9247	23.9444	5.458	9.18472	4.51806	62.1468	179.332
3	2nd Pre Anodal	21st Jan	Left	2 days pre Anodal	460	960	947.094	320	67.7171	122.935	88.5692	240	580
					880	820	937.842	320	63.6389	124.178	81.559	140	600
					500	840	947.431	320	69.4807	108.958	89.0996	160	620
					520	800	900.443	380	96.2612	117.14	83.4466	300	600
					540	940	1034.49	360	95.8803	111.505	87.4733	240	560
					600	1040	863.25	280	96.2527	127.844	82.0509	300	560
					960	760	986.177	320	90.4776	118.493	78.9259	360	700
					500	1140	891.476	300	76.4575	99.7034	82.7604	260	560
					800	980	938.293	340	102.827	118.39	84.023	240	580
					500	740	897.693	320	87.6992	102.58	81.0529	140	540
					500	680	858.15	300	90.4693	99.8415	85.0216	240	500	Correct	Miss	Errors	Outliers
				Mean	614.545	881.818	927.485	323.636	85.1965	113.779	83.9984	238.182	581.818	11 of 11	0	0	0
				SD	177.559	140.984	52.6783	28.026	13.51	9.95384	3.25612	69.544	50.9545
4	2nd Post Anodal	28th Jan	Left	3 days post Anodal	460	760	932.34	340	75.9105	116.382	84.4904	220	560
					200	700	1105.76	280	76.1624	103.965	80.2025	280	500
					780	960	768.781	440	76.7194	115.404	80.07	200	960
					980	740	969.062	320	76.0525	126.239	79.5583	180	740
					760	760	844.691	360	76.132	126.484	79.0122	220	600
					960	700	860.425	320	74.5118	111.208	76.2353	300	540
					1360	820	974.88	300	97.483	107.945	78.5372	160	820
					640	660	989.574	280	88.3688	123.035	81.2068	260	600
					400	680	958.846	300	74.9481	124.859	80.8616	180	680
					640	800	776.367	380	75.8991	116.866	78.7239	280	820
					540	700	959.164	360	78.6941	113.794	73.2596	240	680	Correct	Miss	Errors	Outliers
				Mean	701.818	752.727	921.808	334.545	79.1711	116.926	79.2871	229.091	681.818	11 of 11	0	0	0
				SD	319.682	84.9813	100.321	48.2418	7.17675	7.56379	2.85241	46.7877	141.55
1	1st Pre Sham	20th Oct	Right	1 day pre Sham	880	1000	1111.53	300	72.2702	116.971	108.496	340	660
					360	820	995.03	320	72.6817	112.53	104.769	240	600
					460	680	941.138	280	56.287	114.096	104.849	260	520
					540	820	1117.97	280	47.8079	123.783	85.9596	360	740
					640	740	1115.01	300	66.9078	131.813	102.827	140	560
					660	660	1225.23	260	80.3051	118.783	94.3148	280	480
					420	760	1059.11	320	76.6023	126.583	90.9885	340	540
					800	680	879.856	320	77.5033	119.064	96.2147	220	520
					640	820	942.798	360	71.0235	135.064	88.2881	220	580	Correct	Miss	Errors	Outliers
				Mean	600	775.556	1043.08	304.444	69.0432	122.076	97.4118	266.667	577.778	9 of 11	1	0	1
				SD	172.627	105.725	110.85	29.6273	10.6145	7.80624	8.12637	71.4143	80.2773
2	1st Post Sham	23rd Oct	Right	2 days post Sham	600	740	1092.11	260	77.9899	132.622	86.2184	240	500
					780	780	1162.21	280	101.749	136.05	86.1303	300	760
					500	800	1088.16	300	88.4692	123.478	84.1826	260	520
					540	820	964.949	260	93.4507	132.04	86.2892	220	520
					1020	1020	894.019	380	91.7308	129.577	83.7653	440	760
					860	820	1000.6	320	90.9779	128.165	85.6606	300	720
					760	840	982.478	300	91.3575	116.593	85.4887	260	860
					580	760	963.499	300	89.4543	116.42	85.4348	300	760
					680	800	949.229	280	94.4411	120.662	88.4885	260	500
					860	800	1104.34	220	89.4361	132.292	88.9586	260	520	Correct	Miss	Errors	Outliers
				Mean	718	818	1020.16	290	90.9057	126.79	86.0617	284	642	10 of 11	0	0	1
				SD	166.92	76.8548	85.6805	42.4264	5.91107	7.04968	1.63467	60.9554	141.563
3	2nd Pre Anodal	21st Jan	Right	2 days pre Anodal	340	1100	913.088	240	69.7652	109.005	90.3233	260	520
					640	1040	907.564	320	90.2941	121.366	87.8349	240	500
					860	660	906.18	280	90.65	101.66	84.8485	120	520
					320	680	864.946	320	86.0609	95.9679	79.285	240	580
					700	860	944.643	280	88.0093	107.087	76.1792	260	820
					760	820	919.541	340	96.3018	117.498	77.1383	320	600
					720	880	1004.11	280	103.028	120.676	81.499	300	500
					620	800	1054.14	260	106.596	118.371	85.0658	220	440
					900	800	967.875	240	92.9237	107.325	79.8255	140	440
					400	1040	750.249	320	90.6344	114.433	77.9269	240	700	Correct	Miss	Errors	Outliers
				Mean	626	868	923.234	288	91.4263	111.339	81.9926	234	562	10 of 11	0	0	1
				SD	207.857	150.318	81.7201	35.5278	10.0161	8.52627	4.79923	62.5744	119.425
4	2nd Post Anodal	28th Jan	Right	3 days post Anodal	220	720	1030.15	260	75.4359	115.033	85.1819	240	480
				(11/11 trials)	640	960	909.992	400	73.3106	108.212	82.4762	220	720
					620	760	948.297	280	73.184	108.885	79.5064	140	500
					920	960	800.577	260	74.1505	117.502	84.437	260	540
					500	940	960.98	280	75.7966	108.96	81.6254	140	480
					540	820	890.357	280	75.1609	119.475	76.2336	120	580
					680	800	872.145	300	75.2018	120.319	76.3254	240	560
					640	900	781.292	340	74.5164	101.155	84.4204	220	860
					880	780	838.749	320	75.7547	129.45	83.0567	240	600
					800	960	948.203	400	72.5368	144.935	77.678	180	840
					720	1000	810.651	400	75.0589	125.612	75.4719	260	940	Correct	Miss	Errors	Outliers
				Mean	650.909	872.727	890.127	320	74.5552	118.14	80.583	205.455	645.455	11 of 11	0	0	0
				SD	193.569	98.4978	78.0524	56.5685	1.11636	12.1464	3.66449	51.4517	166.395
Patient 3	Contralateral (left) arm (i.e.: recovered paretic arm)
								TRANSPORT COMPONENT				GRASP COMPONENT
Session order	Session type	Date	Target hemifield	Trial Type	RT (ms)	MT (ms)	PV (mm/s)	TPV (ms)	MHE (mm)	MHW (mm)	MGA (mm)	TGA (ms)	TMGA (ms)
					Mean	Mean	Mean	Mean	Mean	Mean	Mean	Mean	Mean
1	1st Pre Anodal	24th Feb	Left	5 days pre Anodal	960	1060	1087.52	260	114.109	184.691	96.9904	220	660
					2860	1300	930.839	220	123.021	181.716	101.081	120	720
					540	1080	949.965	300	116.943	201.553	93.9539	320	820
					540	1380	829.358	300	117.832	176.272	101.562	100	820
					760	1060	942.564	260	110.071	152.811	98.0787	100	700
					2260	1080	1421.39	220	105.405	187.913	97.3884	140	620	Correct	Miss	Errors	Outliers
				Mean	1320	1160	1026.94	260	114.563	180.826	98.1759	166.667	723.333	6 of 11	1	1	2
				SD	991.484	141.986	210.038	35.7771	6.19905	16.1317	2.82028	87.3308	82.3812
2	1st Post Anodal	3rd March	Left	2 days post Anodal	1020	1300	843.513	340	117.408	156.673	110.14	200	780
					1780	1280	854.444	320	139.001	148.611	101.247	160	760
					1660	1340	865.85	280	126.123	154.754	103.576	180	860
					1400	1240	980.458	320	130.775	157.935	95.9846	160	720
					2720	1320	1092.44	260	147.353	186.547	86.6543	80	1240
					920	1120	1044.54	220	162.159	171.473	96.8639	120	760
					580	1220	963.41	260	129.659	182.815	92.7936	120	900
					580	1260	1123.93	280	181.568	256.149	101.532	120	960
					620	1040	1034.93	220	154.057	176.371	92.2501	80	700
					640	1420	807.16	280	162.503	178.506	100.558	140	860	Correct	Miss	Errors	Outliers
				Mean	1192	1254	961.068	278	145.061	176.983	98.1599	136	854	10 of 11	0	0	1
				SD	701.376	109.158	112.807	40.4969	20.0468	30.7323	6.68348	39.7772	158.899
1	1st Pre Anodal	24th Feb	Right	5 days pre Anodal	980	1320	808.464	340	105.842	179.938	91.6849	280	780
					960	1300	836.152	240	116.188	158.208	100.04	120	740
					1020	880	878.869	280	108.486	139.616	90.9128	160	680
					1460	1100	984.78	320	132.236	157.724	106.825	120	820	Correct	Miss	Errors	Outliers
				Mean	1105	1150	877.066	295	115.688	158.872	97.3655	170	755	4 of 11	3	2	1
				SD	237.978	205.589	77.4292	44.3471	11.8727	16.4955	7.53957	75.7188	59.7216
2	1st Post Anodal	3rd March	Right	2 days post Anodal	1820	1000	965.824	260	106.394	161.688	100.843	140	680
					1100	1160	894.037	280	119.597	150.098	101.54	160	660
					700	1420	918.843	580	148.093	164.374	96.1464	180	980
					780	1140	872.794	280	138.985	185.613	98.6585	120	820
					900	1420	786.599	360	132.003	153.914	95.0805	200	840
					900	1240	967.961	360	129.372	150.498	89.6567	240	1080
					1000	1000	722.866	300	95.6059	145.709	101.04	100	800
					1000	1220	1085.71	280	146.664	182.132	90.6929	180	800
					840	880	1074.06	240	140.835	173.145	93.6544	160	680
					1340	1100	1086.63	320	141.657	157.475	93.7337	220	580
					660	1220	1083.89	220	160.972	199.385	91.9919	100	720	Correct	Miss	Errors	Outliers
				Mean	1003.64	1163.64	950.837	316.364	132.744	165.821	95.7307	163.636	785.455	11 of 11	0	0	0
				SD	331.279	168.004	126.222	97.9053	19.153	17.1902	4.26363	46.3191	146.175
Patient 3	Ipsilateral (right) arm
								TRANSPORT COMPONENT				GRASP COMPONENT
Session order	Session type	Date	Target hemifield	Trial Type	RT (ms)	MT (ms)	PV (mm/s)	TPV (ms)	MHE (mm)	MHW (mm)	MGA (mm)	TGA (ms)	TMGA (ms)
					Mean	Mean	Mean	Mean	Mean	Mean	Mean	Mean	Mean
1	1st Pre Anodal	24th Feb	Left	5 days pre Anodal	940	1140	849.076	480	106.025	174.391	111.007	120	380
					480	1120	741.976	480	98.6023	160.442	101.738	180	780
					940	1140	845.806	380	108.607	169.015	98.2028	120	700
					480	1020	768.799	440	106.94	139.006	94.2374	260	780
					1200	920	745.149	240	101.21	156.767	97.4214	100	700
					1320	1080	861.998	520	107.895	175.315	101.132	60	740
					1060	1080	844.716	540	106.54	155.269	99.1954	100	700
					900	1240	966.785	560	119.794	175.488	99.3746	40	460
					840	1040	919.253	400	106.287	164.926	98.4637	120	600
					820	960	819.181	300	109.669	151.236	98.8162	140	700	Correct	Miss	Errors	Outliers
				Mean	1003.64	1163.64	950.837	316.364	132.744	165.821	95.7307	163.636	785.455	10 of 11	0	0	1
				SD	270.382	93.8321	72.2245	104.584	5.57438	11.9717	4.38843	61.6802	134.677
2	1st Post Anodal	3rd March	Left	2 days post Anodal	920	1360	840.103	620	111.004	150.02	101.362	100	1060
					1400	980	1102.41	500	126.734	193.734	99.2433	120	660
					760	940	1380.22	220	171.118	277.78	116.274	100	240
					880	960	1088.27	280	147.62	232.356	99.728	60	240
					1480	1000	999.585	520	146.385	222.138	103.46	60	580
					700	960	1034.53	320	142.45	221.457	101.108	80	660
					1360	820	1121.08	480	147.184	220.691	105.01	40	260
					460	800	1440.53	540	221.036	266.778	100.734	100	280
					480	1020	1199.7	480	162.289	251.338	105.557	80	240	Correct	Miss	Errors	Outliers
				Mean	937.778	982.222	1134.05	440	152.869	226.254	103.609	82.2222	468.889	9 of 11	0	0	2
				SD	389.801	160.762	185.909	134.164	31.0536	38.5741	5.24263	25.3859	289.674
1	1st Pre Anodal	24th Feb	Right	5 days pre Anodal	600	1140	925.227	480	110.356	143.801	104.029	160	780
					1060	1260	745.731	560	105.215	155.086	106.198	100	780
					560	1040	777.787	300	97.7351	157.425	101.609	100	680
					580	1160	845.011	580	110.997	170.498	109.904	120	320
					1280	1040	733.027	440	117.966	160.477	101.56	100	400
					1060	1020	703.006	400	111.817	160.736	97.4697	140	780
					1280	980	820.085	460	112.373	144.3	101.239	160	720	Correct	Miss	Errors	Outliers
				Mean	917.143	1091.43	792.839	460	109.494	156.046	103.144	125.714	637.143	7 of 11	3	0	1
				SD	328.111	98.5611	76.4678	95.219	6.39055	9.4976	4.01027	27.6026	194.398
2	1st Post Anodal	3rd March	Right	2 days post Anodal	480	960	987.219	500	132.823	223.815	106.68	120	300
					980	1440	1068.65	740	149.413	254.119	118.24	340	560
					760	800	1084.35	280	151.518	204.981	98.9764	100	580
					760	900	1351.48	540	216.177	265.655	104.064	120	620
					800	840	1064.69	580	201.689	215.095	97.324	80	620
					660	940	1097.28	320	156.702	228.003	111.071	60	340
					320	1080	1114.61	640	221.125	264.402	106.585	100	760	Correct	Miss	Errors	Outliers
				Mean	680	994.286	1109.75	514.286	175.635	236.582	106.134	131.429	540	7 of 11	2	0	2
				SD	218.785	216.245	114.01	165.616	36.1761	24.5753	7.1246	94.4155	163.707
